# Supplementary material for: In Silico Identification of Promising New Pyrazole Derivative-Based Small Molecules for Modulating CRMP2, C-RAF, CYP17, VEGFR, C-KIT, and HDAC—Application towards Cancer Therapeutics
Source: Curr Issues Mol Biol. 2022 Oct 31;44(11):5312–51. doi: 10.3390/cimb44110361 (PMC9689108; doi:10.3390/cimb44110361)
Supplement: Supplementary file 1 [file cimb-44-00361-s001.zip]

Archive with 1 entries (1 files):
- cimb-1910348-supplementary.pdf
